# Supplementary material for: Seedling-Stage Responses of Lumnitzera littorea to Substrate Type and Salinity-Structured Irrigation Regimes in Can Gio, Vietnam
Source: Plants (Basel). 2026 Jun 3;15(11):1734. doi: 10.3390/plants15111734 (PMC13259365; doi:10.3390/plants15111734)
Supplement: Supplementary file 1 [file plants-15-01734-s001.zip]

Archive with 2 entries (2 files):
- plants-4293280_supplementary_material.pdf
- plants-4293280_supplementary_workbook.xlsx
