# Supplementary material for: Seedling-Stage Responses of Lumnitzera littorea to Substrate Type and Salinity-Structured Irrigation Regimes in Can Gio, Vietnam
Source: Plants (Basel). 2026 Jun 3;15(11):1734. doi: 10.3390/plants15111734 (PMC13259365; doi:10.3390/plants15111734)
Supplement: Supplementary file 1 [file plants-15-01734-s001.zip › plants-4293280_supplementary_workbook.xlsx]

## Sheet: Workbook_Guide
Supplementary workbook for nursery-stage performance of Lumnitzera littorea seedlings
Purpose	Supplementary tables and replicate-level summaries derived from the data used for the reported analyses.
Scope	Provides denominator, survivor, replicate-cell, and supporting-summary transparency for the reported analyses.
Primary endpoints	SR12, H12 among survivors, Do12 among survivors.
Main inferential set	Replicate-cell factorial analysis for E1–E7 only; C remains descriptive.
Key data note	Three zero-survivor cells were excluded from H12/Do12 ANOVA; 10 differing H12–Do12 records were also verified.
Extended_Replicates repair note	Columns L-M are zero-survivor flags for diameter-increment calculations, not numeric increment values; Yes indicates that Do increment was not calculated because no surviving seedlings were available in that replicate cell.

## Sheet: Table_S1
Design and month-12 accounting by substrate × regime
SR12 uses the full denominator. H12 and Do12 are survivor-conditioned and therefore retain separate contributing survivor counts and contributing replicate-cell counts.
Substrate	Regime	SR12_survivors	SR12_denominator	SR12_percent	H12_n_survivors	H12_replicate_cells	H12_mean_cm	H12_SD_survivors_cm	H12_SD_repmeans_cm	Do12_n_survivors	Do12_replicate_cells	Do12_mean_mm	Do12_SD_survivors_mm	Do12_SD_repmeans_mm
CTI	C	78	120	65	78	3	22.9	6.78669	1.40287	78	3	4.4	1.66086	0.124485
CTII	C	92	120	76.7	88	3	23.11	2.94089	0.751543	91	3	4.86	1.12503	0.285089
CTI	E1	68	120	56.7	68	3	13.6	3.38232	2.85239	68	3	2.6	0.77199	0.587799
CTII	E1	86	120	71.7	86	3	15.7	3.09941	1.1299	87	3	3.67	0.867478	0.529376
CTI	E2	57	120	47.5	57	3	14.4	2.93416	0.919677	57	3	2.88	0.775062	0.0957363
CTII	E2	92	120	76.7	92	3	16.7	2.4875	0.495054	92	3	3.3	0.818334	0.577106
CTI	E3	39	120	32.5	39	3	18.6	5.42477	3.86132	40	3	3.43	1.18914	0.550868
CTII	E3	54	120	45	54	3	19.2	2.85494	1.07806	54	3	3.48	0.872078	0.683013
CTI	E4	40	120	33.3	40	3	13.48	2.17384	2.0852	40	3	2.76	0.666752	0.352999
CTII	E4	19	120	15.8	19	3	15	1.49869	0.26528	19	3	2.72	0.646855	0.617445
CTI	E5	20	120	16.7	20	3	12.5	2.98584	1.90266	20	3	2.46	0.950609	0.36162
CTII	E5	39	120	32.5	39	3	14.5	2.22318	1.33707	39	3	2.66	0.490765	0.239739
CTI	E6	9	120	7.5	9	2	12.3	2.50771	1.67231	9	2	2.27	0.438748	0.0106066
CTII	E6	25	120	20.8	25	3	13.4	2.65592	1.55201	23	3	2.6	0.503152	0.387452
CTI	E7	2	120	1.7	2	1	11.3	3.74767		2	1	2.35	0.353553
CTII	E7	15	120	12.5	15	3	13.1	2.07766	0.868921	14	3	2.29	0.397796	0.321455

## Sheet: Table_S2
Replicate cells with unequal H12 and Do12 contributing counts
Data verification identified 10 differing records between the month-12 height and diameter sheets; this sheet shows the remaining replicate-cell count mismatch.
Substrate	Regime	Replicate_cell	H12_n_survivors	Do12_n_survivors	Difference_H_minus_Do
CTII	C	2	27	30	-3
CTII	E1	2	28	29	-1
CTI	E3	3	22	23	-1
CTII	E6	2	9	7	2
CTII	E7	1	12	11	1

## Sheet: Table_S3
Zero-survivor replicate cells omitted from H12/Do12 factorial analysis
These cells still contribute to SR12 accounting but not to survivor-conditioned H12/Do12 ANOVA.
Substrate	Regime	Replicate_cell	H12_n_survivors	Do12_n_survivors	Zero_survivor_H12_cell	Zero_survivor_Do12_cell
CTI	E6	1	0	0	Yes	Yes
CTI	E7	1	0	0	Yes	Yes
CTI	E7	2	0	0	Yes	Yes

## Sheet: Table_S4
Factorial inference structure for E1–E7
Main-text inference remains restricted to overall factorial tests for substrate, regime, and substrate × regime interaction.
Endpoint	Analysis set	Model / response	Empty-cell handling	Substrate p	Regime p	Substrate × regime p	Main-text inference
SR12	42 replicate cells from E1–E7	Two-factor factorial ANOVA on replicate-cell survival percentage	None	0.015	<0.001	0.271	Overall factorial tests only
H12 among survivors	39 non-empty replicate cells from E1–E7	Two-factor factorial ANOVA on replicate-cell mean height among survivors	Three zero-survivor cells omitted	0.0036	<0.001	0.987	Overall factorial tests only
Do12 among survivors	39 non-empty replicate cells from E1–E7	Two-factor factorial ANOVA on replicate-cell mean root-collar diameter among survivors	Three zero-survivor cells omitted	0.284	0.0024	0.163	Overall factorial tests only

## Sheet: Table_S5A
Height-related supporting outcomes by substrate × regime
Substrate	Regime	H_support_n	H_support_cells	Total_H_increment_cm_mean	Total_H_increment_cm_SD	Monthly_H_increment_cm_mean	Monthly_H_increment_cm_SD
CTI	C	78	3	17.2526	6.55771	1.43771	0.546476
CTII	C	88	3	17.5825	2.84515	1.46521	0.237096
CTI	E1	68	3	8.39853	3.20757	0.699877	0.267297
CTII	E1	86	3	10.7884	2.67786	0.899031	0.223155
CTI	E2	57	3	9.2193	2.76976	0.768275	0.230814
CTII	E2	92	3	11.2717	2.32078	0.939312	0.193398
CTI	E3	39	3	13.2897	5.69542	1.10748	0.474618
CTII	E3	54	3	13.763	2.7217	1.14691	0.226808
CTI	E4	40	3	8.2275	1.81913	0.685625	0.151594
CTII	E4	19	3	9.62632	1.69995	0.802193	0.141662
CTI	E5	20	3	7.02	2.7177	0.585	0.226475
CTII	E5	39	3	9.90769	2.10468	0.825641	0.17539
CTI	E6	9	2	7.53333	2.69305	0.627778	0.224421
CTII	E6	25	3	8.152	2.4099	0.679333	0.200825
CTI	E7	2	1	5.85	2.6163	0.4875	0.218025
CTII	E7	15	3	7.80667	2.21536	0.650556	0.184613

## Sheet: Table_S5B
Diameter-related supporting outcomes by substrate × regime
Substrate	Regime	Do_support_n	Do_support_cells	Total_Do_increment_mm_mean	Total_Do_increment_mm_SD	Monthly_Do_increment_mm_mean	Monthly_Do_increment_mm_SD
CTI	C	78	3	3.02051	1.54486	0.251709	0.128738
CTII	C	91	3	3.91319	1.13443	0.326099	0.094536
CTI	E1	68	3	1.58235	0.752695	0.131863	0.0627246
CTII	E1	87	3	2.63563	0.767202	0.219636	0.0639335
CTI	E2	57	3	1.81579	0.795925	0.151316	0.0663271
CTII	E2	92	3	2.275	0.738966	0.189583	0.0615805
CTI	E3	40	3	2.2825	1.08955	0.190208	0.0907959
CTII	E3	54	3	2.47593	0.839122	0.206327	0.0699269
CTI	E4	40	3	1.7075	0.592425	0.142292	0.0493688
CTII	E4	19	3	1.73158	0.606495	0.144298	0.0505413
CTI	E5	20	3	1.305	0.955579	0.10875	0.0796316
CTII	E5	39	3	1.72051	0.503765	0.143376	0.0419804
CTI	E6	9	2	1.32222	0.307318	0.110185	0.0256098
CTII	E6	23	3	1.5913	0.472818	0.132609	0.0394015
CTI	E7	2	1	1.35	0.353553	0.1125	0.0294628
CTII	E7	14	3	1.22857	0.396967	0.102381	0.0330805

## Sheet: Table_S6
Compact replicate-level summary at month 12
Substrate	Regime	Replicate_cell	H12_n_survivors	H12_mean_cm	Do12_n_survivors	Do12_mean_mm
CTI	C	1	24	24.3833	24	4.29167
CTI	C	2	25	22.708	25	4.536
CTI	C	3	29	21.5966	29	4.37241
CTII	C	1	31	23.6032	31	4.70968
CTII	C	2	27	23.4778	30	5.19333
CTII	C	3	30	22.2433	30	4.69
CTI	E1	1	24	11.4333	24	2.10833
CTI	E1	2	24	16.8167	24	3.24583
CTI	E1	3	20	12.49	20	2.42
CTII	E1	1	33	15	33	4.15758
CTII	E1	2	28	15.4536	29	3.1
CTII	E1	3	25	17.144	25	3.672
CTI	E2	1	19	13.5737	19	2.76842
CTI	E2	2	16	15.4125	16	2.94375
CTI	E2	3	22	14.4545	22	2.92273
CTII	E2	1	35	16.9143	35	3.91714
CTII	E2	2	32	17.0156	32	2.94062
CTII	E2	3	25	16.112	25	2.896
CTI	E3	1	9	15.6	9	3.64444
CTI	E3	2	8	14.2625	8	2.675
CTI	E3	3	22	21.5182	23	3.61304
CTII	E3	1	29	18.6966	29	3.99655
CTII	E3	2	11	20.7909	11	2.67273
CTII	E3	3	14	19.3	14	3.04286
CTI	E4	1	10	15.69	10	3.19
CTI	E4	2	10	11.53	10	2.87
CTI	E4	3	20	13.355	20	2.485
CTII	E4	1	13	15.0462	13	3.04615
CTII	E4	2	2	14.85	2	1.9
CTII	E4	3	4	15.375	4	2.075
CTI	E5	1	2	9.6	2	2.15
CTI	E5	2	8	13	8	2.8125
CTI	E5	3	10	12.78	10	2.23
CTII	E5	1	4	13.475	4	2.725
CTII	E5	2	25	15.4	25	2.78
CTII	E5	3	10	12.83	10	2.34
CTI	E6	1	0		0
CTI	E6	2	4	13.625	4	2.275
CTI	E6	3	5	11.26	5	2.26
CTII	E6	1	14	14.7143	14	2.87857
CTII	E6	2	9	11.6111	7	2.14286
CTII	E6	3	2	13.1	2	2.3
CTI	E7	1	0		0
CTI	E7	2	0		0
CTI	E7	3	2	11.35	2	2.35
CTII	E7	1	12	13.3917	11	2.4
CTII	E7	2	1	13.2	1	1.8
CTII	E7	3	2	11.8	2	1.9

## Sheet: Extended_Replicates
Full replicate-level summary
Substrate	Regime	Replicate_cell	H12_n_survivors	H12_mean_cm	Do12_n_survivors	Do12_mean_mm	Total_H_increment_cm_mean	Total_H_increment_cm_SD	Monthly_H_increment_cm_mean	Monthly_H_increment_cm_SD	Total_Do_increment_not_calculated_zero_survivor_flag	Monthly_Do_increment_not_calculated_zero_survivor_flag
CTI	C	1	24	24.3833	24	4.29167	19.3125	1.60938	2.98333	0.248611	No	No
CTI	C	2	25	22.708	25	4.536	16.72	1.39333	3.096	0.258	No	No
CTI	C	3	29	21.5966	29	4.37241	16.0069	1.33391	2.98621	0.248851	No	No
CTII	C	1	31	23.6032	31	4.70968	17.9484	1.4957	3.71613	0.309677	No	No
CTII	C	2	27	23.4778	30	5.19333	18.2541	1.52117	4.33	0.360833	No	No
CTII	C	3	30	22.2433	30	4.69	16.6	1.38333	3.7	0.308333	No	No
CTI	E1	1	24	11.4333	24	2.10833	6.0875	0.507292	1.04167	0.0868056	No	No
CTI	E1	2	24	16.8167	24	3.24583	11.2125	0.934375	2.18333	0.181944	No	No
CTI	E1	3	20	12.49	20	2.42	7.795	0.649583	1.51	0.125833	No	No
CTII	E1	1	33	15	33	4.15758	10.0576	0.838131	2.94848	0.245707	No	No
CTII	E1	2	28	15.4536	29	3.1	10.4071	0.867262	2.17931	0.181609	No	No
CTII	E1	3	25	17.144	25	3.672	12.18	1.015	2.752	0.229333	No	No
CTI	E2	1	19	13.5737	19	2.76842	8.34211	0.695175	1.71053	0.142544	No	No
CTI	E2	2	16	15.4125	16	2.94375	10.275	0.85625	1.925	0.160417	No	No
CTI	E2	3	22	14.4545	22	2.92273	9.20909	0.767424	1.82727	0.152273	No	No
CTII	E2	1	35	16.9143	35	3.91714	11.5829	0.965238	2.76	0.23	No	No
CTII	E2	2	32	17.0156	32	2.94062	11.375	0.947917	1.97188	0.164323	No	No
CTII	E2	3	25	16.112	25	2.896	10.704	0.892	1.984	0.165333	No	No
CTI	E3	1	9	15.6	9	3.64444	9.13333	0.761111	2.25556	0.187963	No	No
CTI	E3	2	8	14.2625	8	2.675	8.6625	0.721875	1.5625	0.130208	No	No
CTI	E3	3	22	21.5182	23	3.61304	16.6727	1.38939	2.54348	0.211957	No	No
CTII	E3	1	29	18.6966	29	3.99655	13.0379	1.08649	2.93448	0.24454	No	No
CTII	E3	2	11	20.7909	11	2.67273	15.5455	1.29545	1.73636	0.144697	No	No
CTII	E3	3	14	19.3	14	3.04286	13.8643	1.15536	2.10714	0.175595	No	No
CTI	E4	1	10	15.69	10	3.19	9.05	0.754167	1.93	0.160833	No	No
CTI	E4	2	10	11.53	10	2.87	6.51	0.5425	1.73	0.144167	No	No
CTI	E4	3	20	13.355	20	2.485	8.675	0.722917	1.585	0.132083	No	No
CTII	E4	1	13	15.0462	13	3.04615	9.12308	0.760256	2	0.166667	No	No
CTII	E4	2	2	14.85	2	1.9	9.85	0.820833	1	0.0833333	No	No
CTII	E4	3	4	15.375	4	2.075	11.15	0.929167	1.225	0.102083	No	No
CTI	E5	1	2	9.6	2	2.15	4.4	0.366667	1.15	0.0958333	No	No
CTI	E5	2	8	13	8	2.8125	7.2	0.6	1.575	0.13125	No	No
CTI	E5	3	10	12.78	10	2.23	7.4	0.616667	1.12	0.0933333	No	No
CTII	E5	1	4	13.475	4	2.725	9.35	0.779167	1.725	0.14375	No	No
CTII	E5	2	25	15.4	25	2.78	10.712	0.892667	1.848	0.154	No	No
CTII	E5	3	10	12.83	10	2.34	8.12	0.676667	1.4	0.116667	No	No
CTI	E6	1	0		0						Yes	Yes
CTI	E6	2	4	13.625	4	2.275	8.5	0.708333	1.375	0.114583	No	No
CTI	E6	3	5	11.26	5	2.26	6.76	0.563333	1.28	0.106667	No	No
CTII	E6	1	14	14.7143	14	2.87857	9.12857	0.760714	1.81429	0.15119	No	No
CTII	E6	2	9	11.6111	7	2.14286	6.62222	0.551852	1.2	0.1	No	No
CTII	E6	3	2	13.1	2	2.3	8.2	0.683333	1.4	0.116667	No	No
CTI	E7	1	0		0						Yes	Yes
CTI	E7	2	0		0						Yes	Yes
CTI	E7	3	2	11.35	2	2.35	5.85	0.4875	1.35	0.1125	No	No
CTII	E7	1	12	13.3917	11	2.4	8.06667	0.672222	1.31818	0.109848	No	No
CTII	E7	2	1	13.2	1	1.8	6.2	0.516667	0.5	0.0416667	No	No
CTII	E7	3	2	11.8	2	1.9	7.05	0.5875	1.1	0.0916667	No	No

## Sheet: Figure2_plot_data
Substrate	Regime	Fixed_salinity_ppt	Replicate_cell	SR12_percent	H12_n_survivors	H12_mean_cm	Do12_n_survivors	Do12_mean_mm	Zero_survivor_flag
CTI	E1	0	1	60	24	11.4333	24	2.10833	No
CTI	E1	0	2	60	24	16.8167	24	3.24583	No
CTI	E1	0	3	50	20	12.49	20	2.42	No
CTII	E1	0	1	82.5	33	15	33	4.15758	No
CTII	E1	0	2	70	28	15.4536	29	3.1	No
CTII	E1	0	3	62.5	25	17.144	25	3.672	No
CTI	E2	10	1	47.5	19	13.5737	19	2.76842	No
CTI	E2	10	2	40	16	15.4125	16	2.94375	No
CTI	E2	10	3	55	22	14.4545	22	2.92273	No
CTII	E2	10	1	87.5	35	16.9143	35	3.91714	No
CTII	E2	10	2	80	32	17.0156	32	2.94062	No
CTII	E2	10	3	62.5	25	16.112	25	2.896	No
CTI	E3	15	1	22.5	9	15.6	9	3.64444	No
CTI	E3	15	2	20	8	14.2625	8	2.675	No
CTI	E3	15	3	55	22	21.5182	23	3.61304	No
CTII	E3	15	1	72.5	29	18.6966	29	3.99655	No
CTII	E3	15	2	27.5	11	20.7909	11	2.67273	No
CTII	E3	15	3	35	14	19.3	14	3.04286	No
CTI	E4	20	1	25	10	15.69	10	3.19	No
CTI	E4	20	2	25	10	11.53	10	2.87	No
CTI	E4	20	3	50	20	13.355	20	2.485	No
CTII	E4	20	1	32.5	13	15.0462	13	3.04615	No
CTII	E4	20	2	5	2	14.85	2	1.9	No
CTII	E4	20	3	10	4	15.375	4	2.075	No
CTI	E5	25	1	5	2	9.6	2	2.15	No
CTI	E5	25	2	20	8	13	8	2.8125	No
CTI	E5	25	3	25	10	12.78	10	2.23	No
CTII	E5	25	1	10	4	13.475	4	2.725	No
CTII	E5	25	2	62.5	25	15.4	25	2.78	No
CTII	E5	25	3	25	10	12.83	10	2.34	No
CTI	E6	30	1	0	0		0		Yes
CTI	E6	30	2	10	4	13.625	4	2.275	No
CTI	E6	30	3	12.5	5	11.26	5	2.26	No
CTII	E6	30	1	35	14	14.7143	14	2.87857	No
CTII	E6	30	2	22.5	9	11.6111	7	2.14286	No
CTII	E6	30	3	5	2	13.1	2	2.3	No
CTI	E7	35	1	0	0		0		Yes
CTI	E7	35	2	0	0		0		Yes
CTI	E7	35	3	5	2	11.35	2	2.35	No
CTII	E7	35	1	30	12	13.3917	11	2.4	No
CTII	E7	35	2	2.5	1	13.2	1	1.8	No
CTII	E7	35	3	5	2	11.8	2	1.9	No
